# Supplementary material for: Modelling the longitudinal associations between schizotypy and aberrant salience: The role of mentalization and attachment
Source: Psychol Psychother. 2025 Mar 21;98(3):763–78. doi: 10.1111/papt.12589 (PMC12346266; doi:10.1111/papt.12589)
Supplement: Supplementary file 1 — Data S1. [file PAPT-98-763-s001.zip]

Archive with 2 entries (2 files):
- papt12589-sup-0001-DataS1.Rmd
- papt12589-sup-0002-FigureS1.docx
