# Supplementary material for: Modelling the longitudinal associations between schizotypy and aberrant salience: The role of mentalization and attachment
Source: Psychol Psychother. 2025 Mar 21;98(3):763–78. doi: 10.1111/papt.12589 (PMC12346266; doi:10.1111/papt.12589)
Supplement: Supplementary file 1 — Data S1. [file PAPT-98-763-s001.zip › papt12589-sup-0001-DataS1.Rmd]

Ozdemir et al (2024) Modeling the Longitudinal Associations between Schizotypy and Aberrant Salience: The Role of Mentalization and Attachment 

```{r}
library(glmnet)
library(mgm)
library(qgraph)
library(lavaan)
library(haven)
library(dplyr)
library(bootnet)
library(NetworkComparisonTest)
library(networktools)
library(igraph)
library(ggplot2)
```


#temporal model

A cross-lagged network model was estimated following the procedure presented by Wysocki et al. (2022):

Wysocki, A., van Bork, R., Cramer, A. O. J., & Rhemtulla, M. (2022, October 1). Cross-Lagged Network Models. https://doi.org/10.31234/osf.io/vjr8z


```{r}

### Load Functions ###################

getAdjMatList <- function(designMat, data){
  AdjMatList <- NULL
  lambdaList <- NULL
  k <- nrow(designMat)
  
  for (t in 1:(ncol(designMat) -1)){
    
    predictors <- as.matrix(data[, designMat[, t]])
    
    adjMat <- matrix(0, k, k)
    colnames(adjMat) <- designMat[, (t+1)]
    rownames(adjMat) <- colnames(predictors)
    
    lambdaVec <- rep(0,k)
      
    for (i in 1:k){
      
      set.seed(100)
      lassoreg <- cv.glmnet(x = predictors, 
                            y = data[, designMat[i , t+1 ]], 
                            family = "gaussian", alpha = 1, standardize=TRUE)
      
      lambdaVec[i] <- lassoreg$lambda.min
      
      adjMat[1:k,i] <- coef(lassoreg, s = lambdaVec[i], exact = FALSE)[2:(k+1)]
    }
    
    AdjMatList[[t]] <- adjMat
    lambdaList[[t]] <- lambdaVec
  }
  return(list(B = AdjMatList, lambdas = lambdaList))
}

getLavaanSyntax <- function(designMat, model = NULL){
  
  k <- nrow(designMat)
  
  regressions <- ""
  resVariances <- ""
  
  for (t in 1:(ncol(designMat) -1)){
    
    
    for (i in 1:k){
      
      predictors <- designMat[, t]
      
      if(!is.null(model)){
        
        predictors <- predictors[which(model[[t]][,i] != 0 )]
        
      }
      
      #regress variable on variables at the previous time point
      regressions <- paste(regressions, paste(designMat[i,(t+1)], "~", sep = ""), 
                           paste(predictors, collapse = "+"), "\n")
      
      resVariances <- paste(resVariances, paste(designMat[i,(t+1)], "~~", paste(designMat[(i : k), (t+1)], collapse = "+"), sep = ""), "\n")
    }
  }
  
  
  return(c(regressions, resVariances))
}

CreateSigB <- function(B, nonSigParam){
  
  sigB <- B
  
  if(nrow(nonSigParam) == 0){
    return(B)
  }else{
    for(i in 1: nrow(nonSigParam)){
      sigB[nonSigParam$rhs[i], nonSigParam$lhs[i]] <- 0
      
    }
    
    return(sigB)
  }
}

CreateSeparateB <- function(B, designMat){
  
  BList <- NULL
  
  for (t in 1:(ncol(designMat) -1)){
    
    k <- nrow(designMat)
    
    outcomes <- designMat[, (t + 1)]
    
    predictors <- designMat[, t]
    
    BList[[t]] <- B[predictors, outcomes]
    
  }
  
  return(BList)
}


```


```{r}
# Create a design matrix with the name of each variables separated by time point
# each column contains the set of variable names for a different timepoint

designMat <- matrix(colnames(mydata),
                    nrow = 11, ncol = 2, 
                    byrow = FALSE) 
```


## Regularized Regression Step


```{r}
# getAdjMatList is a function that uses glm regression to get a beta matrix for 
# t waves of data: This function takes the data, uses cv.glmnet to run 
# regularized regressions on each node at time t on all nodes at (t-1),
# saves (t-1) adjacency matrices (with coefficients and zeroes)

glmModel <- getAdjMatList(designMat = designMat , data = as.matrix(mydata))

glmModel[["B"]] # The edge weight matrices for the t-1 networks
```

## NonRegularized Regression Step 

```{r}


# The function (getLavaanSyntax()) takes the model selected by the glm
# regression and writes lavaan syntax that corresponds to that selected model

hybridlavaanSyntax <- getLavaanSyntax(designMat = designMat, model = glmModel$B)

# Estimate SEM model
hybridModel <- sem(model = hybridlavaanSyntax, data = mydata,
                   fixed.x = F, missing = 'FIML')

# Look at fit statistics
fitStats <- fitMeasures(hybridModel)

# Look at estimated regression parameters
allRegressions <- parameterestimates(hybridModel, 
                                     standardized = TRUE)[grep("~~", parameterestimates(hybridModel)$op,
                                                       invert = TRUE),]
allRegressions <- allRegressions[which(allRegressions$op != "~1"),]


hybridBStan <- t(inspect(hybridModel, "std.all")$beta)
hybridBUnstan <- t(inspect(hybridModel, "est")$beta)

```


## Further Prune Model Based on Significance 

```{r}


# The beta matrix we extracted from the lavaan object has the values for both 
# the significant and non-significant paths. If we only want the significant
# paths then we need to do some further pruning. 
# The function--CreateSigB()--does this. 
hybridSigBStan <- CreateSigB(hybridBStan, 
                             nonSigParam = allRegressions[allRegressions$pvalue > .05,])

# Also the beta matrix from the lavaan model has the parameter estimates for 
# all the timepoints in a single matrix. If we want to visualize separate networks
# for each timepoint then we need to split up the beta matrix based on the 
# timepoints
# The function--CreateSeparateB()--does this. 

hybridBList <- CreateSeparateB(hybridSigBStan, designMat)
```


```{r}
### Save Objects ###############################################################

hybridModelList <- list(hybridBMatrixStandardized = hybridBStan,
                        hybridBMatrixUnstandardized = hybridBUnstan,
                        hybridBMatrixSep =hybridBList, 
                        fitStatistics = fitStats, 
                        lavaanObject = hybridModel, 
                        glmObject = glmModel)


save(hybridModelList, 
     file = "Network.Rdata")
```


## Model comparison

```{r}


# This function takes a lavaan object and returns lavaan syntax for two nested
# models (specifics about each model is described above).
modelComparisonSyntax <- function(fit, designMat){
  
  B <- lavInspect(fit, what = 'std.all')$beta
  
  
  
  k <- nrow(designMat)
  nwaves <- ncol(designMat)
  ncoef <- k^2*(nwaves-1)
  
  ZeroesMat <- matrix(0, k^2, (nwaves-1))
  
  
  # Create a matrix (separated by timepoint ) that tells us which where the 
  # 0s are in the beta matrix
  for(i in 1:(nwaves - 1)){
    ZeroesMat[, i] <- as.vector(t(B)[designMat[,i], designMat[,(i+1)] ]) == 0
  }
  
  #conservative list of zeroes (only if all are zero):
  Zeroes.Cons <- apply(ZeroesMat, 1, sum) >= (nwaves - 1) #set to zero only if all (nwaves-1) paths are zero
  
  # Create a vector with information about constraints 
  constraints <- rep(0, length(Zeroes.Cons))
  nlabels <- length(which(Zeroes.Cons == FALSE))
  paramLabels <- make.unique(rep(letters, length.out = nlabels), sep='')
  
  constraints[which(Zeroes.Cons == FALSE)] <- paramLabels
  constraints[which(Zeroes.Cons == TRUE)] <- 0
  
  # Now let's create the lavaan syntax 
  # Unconstrained Syntax
  regressions <- ""
  resVariances <- ""
  
  for (t in 1:(ncol(designMat) -1)){
    
    constraint.i <- 1
    for (i in 1:k){
      
      predictors <- designMat[, t]
      
      #regress variable on variables at the previous time point
      
      syn <- rep(0, length(predictors))
      
      for(l in 1:length(predictors)){
        
        if(constraints[constraint.i] == "0"){
          syn[l] <-  paste(constraints[constraint.i], "*", predictors[l])
        }else{
          
          syn[l] <-  predictors[l]
          
        }
        constraint.i <- constraint.i + 1
      }
      
      regressions <- paste(regressions, paste(designMat[i,(t+1)], "~", sep = ""), 
                           paste(syn, collapse = " + "), "\n")
      
      resVariances <- paste(resVariances, paste(designMat[i,(t+1)], "~~", paste(designMat[(i : k), (t+1)], collapse = "+"), sep = ""), "\n")
    }
  }
  
  unconsSyntax <- c(regressions, resVariances)
  
  # Constrained syntax
  regressions <- ""
  resVariances <- ""
  
  for (t in 1:(ncol(designMat) -1)){
    
    constraint.i <- 1
    for (i in 1:k){
      
      predictors <- designMat[, t]
      
      #regress variable on variables at the previous time point
      
      syn <- rep(0, length(predictors))
      
      for(l in 1:length(predictors)){
        syn[l] <-  paste(constraints[constraint.i], "*", predictors[l])
        constraint.i <- constraint.i + 1
      }
      
      regressions <- paste(regressions, paste(designMat[i,(t+1)], "~", sep = ""), 
                           paste(syn, collapse = " + "), "\n")
      
      resVariances <- paste(resVariances, paste(designMat[i,(t+1)], "~~", paste(designMat[(i : k), (t+1)], collapse = "+"), sep = ""), "\n")
    }
  }
  
  consSyntax <- c(regressions, resVariances)
  
  return(list(UnconstrainedSyntax = unconsSyntax, ConstrainedSyntax = consSyntax))
}

fit <- hybridModelList$lavaanObject
```

```{r}
load(file = "Network.Rdata") 
```


## Fitting and Comparing the Nested Models

```{r}

fit <- hybridModelList$lavaanObject

### Create syntax for each model ###########
comparisonSyntax <- modelComparisonSyntax(fit = fit, designMat = designMat)

comparisonSyntax$UnconstrainedSyntax # Model 1
comparisonSyntax$ConstrainedSyntax # Model 2

### Estimate each model #####################
fit.cons <- sem(comparisonSyntax$ConstrainedSyntax, data = mydata, 
                missing = "FIML", fixed.x = F) 

fit.uncons <- sem(comparisonSyntax$UnconstrainedSyntax, data = mydata, 
                  missing = "FIML", fixed.x = F) 


### Save and compare the models ##################

summary(fit.cons)
summary(fit.uncons)

# Compare the models
anova(fit.uncons, fit.cons) # constrained model doesn't significantly worsen model fit 

unconsFitStats <- fitMeasures(fit.uncons)
consFitStats <- fitMeasures(fit.cons)

modelSave <- list("Unconstrained" = fit.uncons, "Constrained" = fit.cons,
                  "UnconstrainedFitStats = unconsFitStats",
                  "ConstrainedFitStats = consFitStats")
save(modelSave, file = "ModelComparisonFit.Rdat")

```


##In and out prediction


```{r}

groups <- c(rep("vulnerability", 4), rep("Affect", 3), rep("Attachment", 3), rep("mentalizing", 1)) 

```

```{r}
### Load function(s) ############################

# This function takes a dataset, a Beta matrix, a designMat, and a vector 
# with group names and calculates the in and out prediction metrics 

InOutPredict <- function(data, B, designMat, groups){
  
  k <- nrow(designMat)
  predictionDf <- NULL
  
  for(t in 1:(ncol(designMat) - 1)){ # Loops over timepoints
    
    inpred0 <- rep(0, k) #set up empty vectors to hold predictability coefficients
    inpred1 <- rep(0, k) 
    inpred2 <- rep(0, k)
    inpred3 <- rep(0, k)
    
    # Calculate In Prediction
    for(i in 1:k){ 
      
      name.i <- designMat[i, (t + 1)] #what is the name of the DV
      group.i <- groups[i] #what construct does the DV belong to
      
      # Subset predictors for each of the in prediction metrics
      include.mod0 <- designMat[, t ] # include self at previous time point
      include.mod1 <- designMat[, t][-i] # exclude self at previous time point
      include.mod2 <- designMat[, t ][groups != group.i] #exclude predictors belonging to same construct
      include.mod3 <- designMat[, t ][groups == group.i] #exclude predictors belonging to different construct
      
      
      betas.mod0 <- B[name.i, include.mod0] #fix regression coefficients to the ones obtained by lavaan
      betas.mod1 <- B[name.i, include.mod1]
      betas.mod2 <- B[name.i, include.mod2] 
      betas.mod3 <- B[name.i, include.mod3]
      
      denom <- var(data[, name.i], na.rm = TRUE) # variance of outcome
      num0 <- var(as.matrix(data[,include.mod0]) %*% betas.mod0, na.rm = T)
      num1 <- var(as.matrix(data[,include.mod1]) %*% betas.mod1, na.rm = T) 
      num2 <- var(as.matrix(data[,include.mod2]) %*% betas.mod2, na.rm = T)
      num3 <- var(as.matrix(data[,include.mod3]) %*% betas.mod3, na.rm = T)
      
      inpred0[i] <- num0/denom 
      inpred1[i] <- num1/denom  
      inpred2[i] <- num2/denom  
      inpred3[i] <- num3/denom 
      
    } # End in-prediction loop
    
    
    # Calculate out prediction 
    outpred0 <- rep(0, k) 
    outpred1 <- rep(0, k) 
    outpred2 <- rep(0, k)
    outpred3 <- rep(0, k)
    
    for (i in 1:k){  
      
      name.i <- designMat[i, t ] #what is the name of the IV
      group.i <- groups[i] #what construct does the IV belong to
      
      include.mod0 <- designMat[, (t+1)] # include self at previous time point
      include.mod1 <- designMat[, (t+1)][-i] #exclude self at previous time point
      include.mod2 <- designMat[, (t+1)][groups != group.i] #exclude outcomes belonging to same construct
      include.mod3 <- designMat[, (t+1)][groups == group.i] 
      
      betas.mod0 <- B[include.mod0, name.i]
      betas.mod1 <- B[include.mod1, name.i] 
      betas.mod2 <- B[include.mod2, name.i]
      betas.mod3 <- B[include.mod3, name.i]
      
      
      yvars.mod0 <- apply(as.data.frame(data[, include.mod0]), 2, var, na.rm =TRUE)
      yvars.mod1 <- apply(as.data.frame(data[, include.mod1]), 2, var , na.rm =TRUE)
      yvars.mod2 <- apply(as.data.frame(data[, include.mod2]), 2, var, na.rm =TRUE)
      yvars.mod3 <- apply(as.data.frame(data[, include.mod3]), 2, var, na.rm =TRUE)
      
      xvar <- var(data[,name.i], na.rm = TRUE)
      
      rsq.mod0 <- (betas.mod0^2 * xvar)/yvars.mod0
      rsq.mod1 <- (betas.mod1^2 * xvar)/yvars.mod1
      rsq.mod2 <- (betas.mod2^2 * xvar)/yvars.mod2
      rsq.mod3 <- (betas.mod3^2 * xvar)/yvars.mod3
      
      outpred0[i] <- mean(rsq.mod0)
      outpred1[i] <- mean(rsq.mod1) 
      outpred2[i] <- mean(rsq.mod2)
      outpred3[i] <- mean(rsq.mod3)
      
    } #out prediction loop
    
    
    predictionDf <- rbind(predictionDf,
                          data.frame(t = t, 
                                     PredictionIndex = rep(c("InPred", "CrossLagInPred", "OtherConstructInPred", "SameConstructInPred",
                                                             "OutPred", "CrossLagOutPred", "OtherConstructOutPred", "SameConstructOutPred"), each = k), 
                                     PredictionValue = c(inpred0, inpred1, inpred2, inpred3,
                                                         outpred0, outpred1, outpred2, outpred3), 
                                     Variable = c(rep(designMat[, (t+1)], times = 4) , rep(designMat[, t], times = 4))))
    
  } # end t for loop
  
  
  return(predictionDf)
}


# This function bootstraps the data and calculates prediction metrics from each of the 
# bootstrapped datasets
bootstrapPredictionMetrics <- function(model, designMat, groups, samples = 10,
                                       parallel = "no"){
  
  # Bootstrap a lavaan model
  # Save the beta matrix from each sample
  bootRes <- bootstrapLavaan(model, R = samples, 
                             FUN = function(x){
                               require(lavaan)
                               as.vector(lavInspect(x, what = "est")$beta)}, 
                             keep.idx = TRUE, parallel = parallel)
  
  # the bootstrapLavaan() function returns a object where each row represents 
  # the beta values for a different sample in vector form
  # I need to re-create the B matrix
  
  BMatrices <- vector(mode = "list", length = nrow(bootRes)) 
  p <- nrow(inspect(model, "sampstat")$cov)
  
  for(i in 1:nrow(bootRes)){
    
    bootB <- matrix(bootRes[i, ],
                    nrow = p, ncol = p)
    
    colnames(bootB) <- colnames(lavInspect(model, what = "est")$beta)
    rownames(bootB) <- rownames(lavInspect(model, what = "est")$beta)
    
    BMatrices[[i]] <- bootB
    
  }
  
  k <- nrow(designMat)
  predictionDf <- NULL
  
  # Now I can calculate the in and out prediction metrics for each
  # timepoint and each bootstrapped sample
  
  for(b in 1:samples){ # Loops over the bootstrapped samples
    
    # subsetting the data rows that was used for this sample
    bootRows <- attr(bootRes, 'boot.idx')[[1]][b,]
    bootData <- lavInspect(model, what = "data")[bootRows,]
    
    # Subsetting the B matrix estimated from this sample
    bootB <- BMatrices[[b]]
    
    predictionDf <- rbind(predictionDf, 
                          cbind(b = b, InOutPredict(data = bootData, B = bootB, designMat = designMat, groups = groups))
    )
    
  } # end b for loop
  
  return(predictionDf)
}


```


## Calculate Prediction Indices
```{r}

consModel <- modelSave[[1]] # The final model in our applied example 
                                      # is the constrained model estimated in 
                                      # in lavaan. 
                                      # consModel is the lavaan object of that 
                                      # estimated model

B <- lavInspect(consModel, what = 'est')$beta # extract the estimated 
                                              # beta matrix


 # The final model in our applied example 
                                      # is the constrained model estimated in 
                                      # in lavaan. 
                                      # consModel is the lavaan object of that 
                                      # estimated model

B <- lavInspect(modelSave$Constrained, what = 'est')$beta # extract the estimated 
                                              # beta matrix

# 3. designMat argument  
designMat <- matrix(colnames(mydata),
                    nrow = 11, ncol = 2, 
                    byrow = FALSE)

```


## Get prediction metrics

```{r}


predictionEstimates  <- InOutPredict(data = mydata, B = B, 
                                     designMat = designMat, groups = groups)

head(predictionEstimates)
# column t: tells you the time interval. For example t = 1 is looking at the 
#           in prediction of variables in timepoint 2 and the out prediction of 
#           time 1 variables. t= 2 is looking at the in prediction of time 3
#           variables and the out prediction of time 2 variables etc. 
# column PredictionIndex: tells you which prediction metric is depicted in that 
#                         row (options: In Prediction, CrossLag In Prediction, 
#                         Other Construct In Prediction, Same Construct In 
#                         Prediction, Out Prediction, CrossLag Out Prediciton, 
#                         Other Construct Out Prediction, Same Construct Out 
#                         Prediction)
# column: PredictionValue: The value for the prediction metric 
# Variable: The variable name 

# For example: 
predictionEstimates[1:80,] # row 1 tells us that the in prediction value for SC01 at
                         # time 2 (time interval 1) is .36


```

## Compute Stability Intervals 

```{r}
# Bootstrap Prediction Indices #####################################
predictionDF <- bootstrapPredictionMetrics(model = modelSave$Constrained, 
                           designMat = designMat, groups = groups, 
                           samples = 1000, parallel = "multicore") # run 5 samples just to test
head(predictionDF)
predictionDF[1:30, ] # row 1 tells us that for the first boot strapped sample
                  # the in prediction value for neg st at time 2 (time interval 1) is
                  # .37

write.csv(predictionDF,"in out pred.csv")
```

## Calculate Stability Intervals 

```{r}
predictionDF %>%
  group_by(PredictionIndex, Variable) %>% 
  summarise(mu = mean(PredictionValue), s = sd(PredictionValue),
            max = max(PredictionValue), min = min(PredictionValue)) -> bootPredSummaryStat

bootPredSummaryStat[1:10,3]

write.csv(bootPredSummaryStat,"in out pred.csv")

```


##Visualizing a CLPN Network 

```{r}
hybridBList <- hybridModelList$hybridBMatrixSep

```

```{r}


brieflegend <- c("Neg.Sc: Negative Schizotypy",
                 "Dis.Sc: Disorganized Schizotypy",
                 "Pos.Sc: Positive Schizotypy",
                 "As: Aberrant Salience",
                 "Str: Stress",
                 "Anx: Anxiety",
                 "Dep: Depression",
                 "Dis.Att: Disorganized Attachment",
                 "Av.Att: Avoidant Attachment",
                 "Anx.Att: Anxious Attachment",
                 "RF: Reflective Function")


# Make sure edge thickness is consistent across plots
MaxEdge <- max(unlist(hybridBList))


#create a 'group' vector that says which variables belong to which construct:
groups <- c(rep("Vulnerability", 4), rep("Affect", 3), rep("Attachment", 3), rep("mentalizing", 1)) 

#create a vector of variable labels for the figure
labels <- c("Neg.Sc", "Dis.Sc", "Pos.Sc", "AS", "Str", "Anx", "Dep", "Dis.Att", "Av.Att", "Anx.Att", "RF")

jpeg("CLPN model - ARCL.jpg", width=9, height=5, res=800, units="in")  #(uncomment this code to save plot as jpeg)
layout(mat = matrix(c(1, 2), 1, 2), widths = c(4.5, 4)) #to plot multiple graphs in one figure
qgraph(hybridBList[[1]], groups = groups, labels = labels, edge.labels = TRUE, legend = FALSE, Legend.cex = TRUE,
       colors = c("#009e73", "#d55e00", "#0072b2", "#cc79a7")) #hex numbers
plot.new()
par(mar = rep(0, 4))
legend(x = "left", inset = c(0, 0), bty = "n", legend = brieflegend,  text.width = 0.93,
       col = c(rep("#0072b2", 4),rep("#009e73",3), rep("#d55e00", 3), rep("#cc79a7", 1)), x.intersp = 0.5, y.intersp = 2,
       pch = 19) #add legend to identify variables
dev.off() #(uncomment this code to save plot as jpeg)


diag(hybridBList[[1]]) <- 0 #set the AR paths to 0 for plotting purposes: 

jpeg("CLPN model-CLpaths.jpg", width=10, height=6, res=800, units="in")  #(uncomment this code to save plot as jpeg)
layout(mat = matrix(c(1, 2), 1, 2), widths = c(1.5, 1)) #to plot multiple graphs in one figure
qgraph(hybridBList[[1]], groups = groups, labels = labels, edge.labels = TRUE, legend = FALSE,
       colors =  c("#009e73", "#d55e00", "#0072b2", "#cc79a7"))
plot.new()
par(mar = rep(0, 4))
legend(x = "center", inset = c(0, 0), bty = "n", legend = brieflegend,  
       col =  c(rep("#0072b2", 4),rep("#009e73",3), rep("#d55e00", 3), rep("#cc79a7", 1)), x.intersp = 0.5, y.intersp = 2,
       pch = 19) #add legend to identify variables
dev.off() #(uncomment this code to save plot as jpeg)


```


## cross-lagged in and out prediction plots


```{r}
#create a plot of predictability and influence: 
jpeg("cross lagged in out predictability.jpg", width=10, height=6, res=1200, units="in")  #(uncomment this code to save plot as jpeg)
layout(mat = matrix(c(1, 2, 4, 3), 2, 2), widths = c(1, 1)) #to plot multiple graphs in one figure 


par(mar = c(2, 4, 0, 0), las = 1) #set margins

barplot1 <- barplot(inpredCLest, horiz = TRUE, names.arg = labels,
        col = c(rep("#0072b2", 4),rep("#009e73",3), rep("#d55e00", 3), rep("#cc79a7", 1)), ylab = "in-prediction", xlim = c( 0 , 0.19 )) 


segments(inpredCLest - inpredCLse, barplot1, inpredCLest + inpredCLse, barplot1,
         lwd = 1.5)

arrows(x0 = barplot1, 
       y0 = inpredCLest - inpredCLse,
       x1 = barplot1,
       y1 = inpredCLest + inpredCLse,
       lwd= 1.5,angle=90,code=3,length=0.05)

barplot(outpredCLest, horiz = TRUE , names.arg = labels,
        col = c(rep("#0072b2", 4),rep("#009e73",3), rep("#d55e00", 3), rep("#cc79a7", 1)), ylab = "out-prediction", xlim = c( 0 , 0.019 ))

segments(outpredCLest - outpredCLse, barplot1, outpredCLest + outpredCLse, barplot1,
         lwd = 1.5)

arrows(x0 = barplot1, 
       y0 = outpredCLest - outpredCLse,
       x1 = barplot1,
       y1 = outpredCLest + outpredCLse,
       lwd= 1.5,angle=90,code=3,length=0.05)


plot.new()
legend(x = "center", inset = c(0, 0), bty = "n", fill=c(rep("#cc79a7", 1), rep("#d55e00", 3),rep("#009e73",3), rep("#0072b2", 4)),
       legend = rev(brieflegend), cex = 1.2) #add legend to identify variables
dev.off() #(uncomment this code to save plot as jpeg)


```


```{r}
#create a plot of predictability and influence: 
jpeg("within construct in out predictability.jpg", width=10, height=6, res=1200, units="in")  #(uncomment this code to save plot as jpeg)
layout(mat = matrix(c(1, 2, 4, 3), 2, 2), widths = c(1, 1)) #to plot multiple graphs in one figure 


par(mar = c(2, 4, 0, 0), las = 1) #set margins

barplot1 <- barplot(inpredwcest, horiz = TRUE, names.arg = labels,
        col = c(rep("#0072b2", 3),rep("#009e73",3), rep("#d55e00", 3), rep("#cc79a7", 1)), ylab = "in-prediction", xlim = c( 0 , 0.6 )) 


segments(inpredwcest - inpredwcse, barplot1, inpredwcest + inpredwcse, barplot1,
         lwd = 1.5)

arrows(x0 = barplot1, 
       y0 = inpredwcest - inpredwcse,
       x1 = barplot1,
       y1 = inpredwcest + inpredwcse,
       lwd= 1.5,angle=90,code=3,length=0.05)

barplot(outpredwcest, horiz = TRUE , names.arg = labels,
        col = c(rep("#0072b2", 3),rep("#009e73",3), rep("#d55e00", 3), rep("#cc79a7", 1)), ylab = "out-prediction", xlim = c( 0 , 0.4 ))

segments(outpredwcest - outpredwcse, barplot1, outpredwcest + outpredwcse, barplot1,
         lwd = 1.5)

arrows(x0 = barplot1, 
       y0 = outpredwcest - outpredwcse,
       x1 = barplot1,
       y1 = outpredwcest + outpredwcse,
       lwd= 1.5,angle=90,code=3,length=0.05)


plot.new()
legend(x = "center", inset = c(0, 0), bty = "n", fill=c(rep("#cc79a7", 1), rep("#d55e00", 3),rep("#009e73",3), rep("#0072b2", 3)),
       legend = rev(brieflegend), cex = 1.2) #add legend to identify variables
dev.off() #(uncomment this code to save plot as jpeg)


```


#########################
# Contemporaneous Networks
#########################

The analysis code for the cross-sectional network models were adapted from Li and Kwok (2023):

Li, Y., & Kwok, S. Y. C. L. (2023). A Longitudinal Network Analysis of the Interactions of Risk and Protective Factors for Suicidal Potential in Early Adolescents. Journal of youth and adolescence, 52(2), 306–318. https://doi.org/10.1007/s10964-022-01698-y


```{r}
wave1 = myData  [, c(1:11)]
wave2 = myData  [, c(12:22)]
```

```{r}
#re-number variables: 
colnames(wave1)  <- c("Neg.Sc", "Dis.Sc", "Pos.Sc", "AS", "Str", "Anx", "Dep", "Dis.Att", "Av.Att", "Anx.Att", "RF")   
                      
colnames(wave2) <- c("Neg.Sc", "Dis.Sc",  "Pos.Sc", "AS", "Str", "Anx", "Dep", "Dis.Att", "Av.Att", "Anx.Att", "RF")


```


```{r}
brieflegend <- c("Neg.Sc: Negative Schizotypy",
                 "Dis.Sc: Disorganized Schizotypy",
                 "Pos.Sc: Positive Schizotypy",
                 "As: Aberrant Salience",
                 "Str: Stress",
                 "Anx: Anxiety",
                 "Dep: Depression",
                 "Dis.Att: Disorganized Attachment",
                 "Av.Att: Avoidant Attachment",
                 "Anx.Att: Anxious Attachment",
                 "RF: Reflective Function")
```


```{r}
### Variables correlations
corMat1 <- cor(wave1, use = "pairwise.complete.obs")
View(corMat1)
corMat2 <- cor(wave2, use = "pairwise.complete.obs")
View(corMat2)
```


R2 for baseline
```{r}
set.seed(1)
fit1<-mgm(data = wave1, type = c(rep("g", 11)),level = c(rep(1, 11)))
pred1 <- predict(fit1, wave1, error.Con='R2')
mean(pred1$errors$R2) # Mean R2 = 0.502

```


```{r}
set.seed(1)
fit2<-mgm(data = wave2, type = c(rep("g", 11)),level = c(rep(1, 11)))
pred2 <- predict(fit2, wave2, error.Con='R2')
mean(pred2$errors$R2) # Mean R2 = 0.558

```


## Estimate Network

```{r}

wave1network <- estimateNetwork(wave1, default="EBICglasso",corArgs=list(method="spearman",use = "pairwise.complete.obs"),tuning = 0.5, threshold = T)
wave2network <- estimateNetwork(wave2, default="EBICglasso",corArgs=list(method="spearman",use = "pairwise.complete.obs"),tuning = 0.5, threshold = T)

summary(wave1network$graph)
summary(wave2network$graph)

```


## Centrality plots
```{r}
### Visualize networks on same graph
mentnet <- averageLayout(wave1network, wave2network)
community_mentnet <- c(rep("Psychosis Vulnerability", 4), rep("Affect", 3), rep("Attachment", 3), rep("Mentalizing", 1)) 
community_NCT = c(rep(1,3), rep(2,3), rep(3,3))

pdf("network.pdf", width = 15, height = 10)

plot(wave1network, layout=mentnet, maximum = 0.5, groups = community_mentnet,edge.labels=TRUE,edge.label.cex = 0.8, pie=pred1$errors$R2,
     pieColor="black", color=c("#0072b2", "#009e73","#d55e00", "#cc79a7"), palette="pastel")

plot(wave2network, layout=mentnet, maximum = 0.5, groups = community_mentnet,edge.labels=TRUE,edge.label.cex = 0.8, pie=pred2$errors$R2,
     pieColor="black", color=c("#0072b2", "#009e73","#d55e00", "#cc79a7"), palette="pastel")

dev.off()


```


```{r}

wave1edges <- getWmat(wave1network)
wave2edges <- getWmat(wave2network)

sum(wave1edges[upper.tri(wave1edges, diag=F)]!=0)  #23 edges of 55 possible ( n(n-1)/2 )
sum(wave2edges[upper.tri(wave2edges, diag=F)]!=0)  #24 edges

sum(abs(wave1edges[upper.tri(wave1edges, diag=F)])) /2 #2.51 absolute sum 
sum(abs(wave2edges[upper.tri(wave2edges, diag=F)])) /2 #2.54

wave1edges

```


## Centrality indices

```{r}

## z scores are changed to raw

jpeg("centrality-stregth.jpg", width=5, height=6, res=800, units="in")
centralityPlot(list(baseline=wave1network, "follow-up"=wave2network), include = c("Strength"), decreasing = T, theme_bw = T, scale = "raw")
dev.off()

jpeg("bridge-strengh.jpg", width=5, height=6, res=800, units="in")
plot.bridge.Sam(x = wave1bridge, x2 = wave2bridge,
                x_name = "Baseline", x2_name = "Follow-up", 
                include=c("Bridge Strength"), z=F)
dev.off()


CentralityTable1<-centralityTable(wave1network)
write.csv(CentralityTable1,"Wave1CentralityTable.csv")

CentralityTable2<-centralityTable(wave2network)
write.csv(CentralityTable2,"Wave2CentralityTable.csv")

```


```{r}
write.csv(wave1bridge, "bridgebase.csv")
write.csv(wave2bridge, "bridgefol.csv")

### Bridge Centrality
wave1bridge = bridge(wave1network$graph, communities = community_mentnet)
wave2bridge = bridge(wave2network$graph, communities = community_mentnet)

### Visualize bridge indices in the same graph
plot.bridge.Sam <- function(x,x2, x_name, x2_name,include, z)
{
  attr(x, "class") <- NULL
  attr(x2, "class") <- NULL
  
  nodes <- names(x[[1]])
  comm <- x$communities; commcol <- vector()
  cols <- rep("black", length(comm))
  x$communities <- NULL
  x2$communities <-NULL
  if(z)
  {
    scalenoatt <- function(y){
      y <- scale(y)
      attr(y, "scaled:center") <- NULL
      attr(y, "scaled:scale") <- NULL
      return(y)
    }
  }else
  {
    scalenoatt <- function(y){
      return(y)
    }
  }
  x <- sapply(x, scalenoatt)
  x2 <- sapply(x2, scalenoatt)
  
  Long <- reshape2::melt(x); colnames(Long)[2] <- "measure"
  Long2 <- reshape2::melt(x2); colnames(Long2)[2] <- "measure"
  
  Long$type <- rep(x_name, nrow(Long))
  Long2$type <- rep(x2_name, nrow(Long2))
  
  Long$node <- rep(nodes, length(unique(Long$measure)))
  Long2$node <- rep(nodes, length(unique(Long2$measure)))
  
  Long <- subset(Long, Long$measure %in% include)
  Long2 <- subset(Long2, Long2$measure %in% include)
  
  #changed to match centralityPlot
  Long <- Long[gtools::mixedorder(Long$node),] 
  Long2 <- Long2[gtools::mixedorder(Long2$node),]
  
  Long$node <- factor(as.character(Long$node), levels = unique(gtools::mixedsort(as.character(Long$node))))
  Long2$node <- factor(as.character(Long2$node), levels = unique(gtools::mixedsort(as.character(Long2$node))))
  
  g <- ggplot2::ggplot()
  g <- g + ggplot2::geom_path(Long, mapping = ggplot2::aes_string(x='value', y='node', group='type', colour = 'type')) + 
    ggplot2::geom_point(Long, mapping = ggplot2::aes_string(x='Long$value', y='node', group='type',colour = 'type')) + 
    ggplot2::xlab("") + ggplot2::ylab("") + 
    ggplot2::geom_path(Long2, mapping = ggplot2::aes_string(x='value', y='node', group='type',color = 'type')) + 
    ggplot2::geom_point(Long2, mapping = ggplot2::aes_string(x='value', y='node', group='type',color = 'type')) +
    ggplot2::facet_grid('~measure', scales="free") + ggplot2::scale_y_discrete(limits = rev(levels(Long$node))) +
    ggplot2::theme(axis.text.y = ggplot2::element_text(colour=cols[order(nodes, decreasing=T)])) + theme_bw() +
    ggplot2::labs(color = "type")
  return(g)
}


jpeg("bridgestrengh.jpg", width=5, height=6, res=800, units="in")
plot.bridge.Sam(x = wave1bridge, x2 = wave2bridge,
                x_name = "Baseline", x2_name = "Follow-up", 
                include=c("Bridge Strength"), z=F)
dev.off()


```


```{r}


### Plot bridge nodes on graph
wave1bridge <- wave1bridge$`Bridge Strength`
top_bridges_wave1 <- names(wave1bridge[wave1bridge>quantile(wave1bridge, probs=0.80, na.rm=TRUE)])
wave2bridge <- wave2bridge$`Bridge Strength`
top_bridges_wave2 <- names(wave2bridge[wave2bridge>quantile(wave2bridge, probs=0.80, na.rm=TRUE)])


### Create a new community vector where bridges are their own "community"
bridge_num_wave1 <- which(names(wave1bridge) %in% top_bridges_wave1)
new_communities_wave1 <- vector()
for(i in 1:length(wave1bridge)) {
  if(i %in% bridge_num_wave1) {
    new_communities_wave1[i] <- "Bridge"
  } else {new_communities_wave1[i] <- community_mentnet[i]}
}

bridge_num_wave2 <- which(names(wave2bridge) %in% top_bridges_wave2)
new_communities_wave2 <- vector()
for(i in 1:length(wave2bridge)) {
  if(i %in% bridge_num_wave2) {
    new_communities_wave2[i] <- "Bridge"
  } else {new_communities_wave2[i] <- community_mentnet[i]}
}


### Use that community vector as your "groups" in qgraph! 
pdf("bridgeEInetwork.pdf", height = 7, width = 12)
plot(wave1network, groups=factor(new_communities_wave1, levels(factor(new_communities_wave1))[c(2:4,1)]), 
     layout=mentnet, maximum = 0.6,edge.labels=TRUE,edge.label.cex = 0.8,pie=pred1$errors$R2,
     pieColor="black", color=c("#0072b2", "#009e73","#d55e00", "#cc79a7"), palette="pastel")
plot(wave2network, groups=factor(new_communities_wave2, levels(factor(new_communities_wave2))[c(2:4,1)]), 
     layout=mentnet, maximum = 0.6, edge.labels=TRUE,edge.label.cex = 0.8,pie=pred2$errors$R2,
     pieColor="black", color=c("#0072b2", "#009e73","#d55e00", "#cc79a7"), palette="pastel")
dev.off()

pdf("bridgeSTRnetwork.pdf", height = 7, width = 12)
plot(wave1network, groups=factor(new_communities_wave1, levels(factor(new_communities_wave1))[c(2:4,1)]), 
     layout=mentnet, maximum = 0.6,edge.labels=TRUE,edge.label.cex = 0.8,pie=pred1$errors$R2,
     pieColor="black", color=c("#0072b2", "#009e73","#d55e00", "#cc79a7"), palette="pastel")
plot(wave2network, groups=factor(new_communities_wave2, levels(factor(new_communities_wave2))[c(2:4,1)]), 
     layout=mentnet, maximum = 0.6, edge.labels=TRUE,edge.label.cex = 0.8,pie=pred1$errors$R2,
     pieColor="black", color=c("#0072b2", "#009e73","#d55e00", "#cc79a7"), palette="pastel")
dev.off()

```


## Stability Analysis

```{r}

## Non-parametric bootstrap ##
boot1wave1 <- bootnet(wave1network, nCores = 8, nBoots = 5000, type = "nonparametric",statistics="all", communities=community_mentnet)
save(boot1wave1,file="boot1_wave1.Rdata")
## Parametric bootstrap ##
boot2wave1 <- bootnet(wave1network, nCores = 8, nBoots = 5000, type = "case", statistics="all", communities=community_mentnet)
save(boot2wave1,file="boot2_wave1.Rdata")

boot1wave2 <- bootnet(wave2network, nCores = 8, nBoots = 5000, type = "nonparametric",statistics="all", communities=community_mentnet)
save(boot1wave2,file="boot1_wave2.Rdata")
boot2wave2 <- bootnet(wave2network, nCores = 8, nBoots = 5000, type = "case", statistics="all", communities=community_mentnet)
save(boot2wave2,file="boot2_wave2.Rdata")

```


```{r}
## load Rdata
setwd("C:/...")

load("boot1_wave1.Rdata")
load("boot2_wave1.Rdata")

load("boot1_wave2.Rdata")
load("boot2_wave2.Rdata")


## Correlation Stability Analysis(CS-coefficient)
corStability(boot2wave1)
corStability(boot2wave2)
```


```{r}
## Edge Stability
pdf("wave1EdgeStability.pdf", height = 7, width = 10)
plot(boot1wave1,labels = TRUE, order = "sample")
dev.off()
## Central and BridgeEI Stability
pdf("wave1CentraStability.pdf", height=7, width=10)
plot(boot2wave1, statistics=c("strength","expectedInfluence","bridgeStrength","bridgeExpectedInfluence"))
dev.off()

## Edge Difference
pdf("wave1EdgeDiffernence.pdf", height = 7, width = 10)
plot(boot1wave1, "edge", plot = "difference", onlyNonZero = TRUE, order = "sample")
dev.off()
## Centrality Difference
pdf("wave1CentralityDiffernence.pdf", height = 7, width = 26)
plot(boot1wave1, statistics=c("strength", "expectedInfluence","bridgeStrength","bridgeExpectedInfluence"), order = "sample", plot = "difference")
dev.off()

### Bootstrap plots_wave2:

## Edge Stability
pdf("wave2EdgeStability.pdf", height = 7, width = 10)
plot(boot1wave2,labels = TRUE, order = "sample")
dev.off()
## Central and BridgeEI Stability
pdf("wave2CentraStability.pdf", height=7, width=10)
plot(boot2wave2, statistics=c("strength","expectedInfluence","bridgeStrength","bridgeExpectedInfluence"))
dev.off()

## Edge Difference
pdf("wave2EdgeDiffernence.pdf", height = 7, width = 10)
plot(boot1wave2, "edge", plot = "difference", onlyNonZero = TRUE, order = "sample")
dev.off()
## Centrality Difference
pdf("wave2CentralityDiffernence.pdf", height = 7, width = 26)
plot(boot1wave2, statistics=c("strength", "expectedInfluence","bridgeStrength","bridgeExpectedInfluence"), order = "sample", plot = "difference")
dev.off()
```


##Network invariance test
 
```{r}
### Network comparison test
NCTment <- NCT(wave1network,wave2network, it=1000, weighted = TRUE, paired = T, test.edges = T, edges = "all", test.centrality = T, nodes = "all", communities = community_mentnet)

## concerning difference in global strength.
NCTment$glstrinv.pval

## concerning the maximum difference in edge weights.
NCTment$nwinv.pval

## Edge difference test.
NCTment$einv.pvals 
NCTment

write.csv(NCTment$einv.pvals,"comparison.csv")
```


##Plot
```{r}
plot(NCTment, what="network")
plot(NCTment, what="strength")
```
